# Supplementary material for: DNA-Methylation Signatures of Tobacco Smoking in a High Cardiovascular Risk Population: Modulation by the Mediterranean Diet
Source: Int J Environ Res Public Health. 2023 Feb 18;20(4):3635. doi: 10.3390/ijerph20043635 (PMC9964856; doi:10.3390/ijerph20043635)
Supplement: Supplementary file 1 [file ijerph-20-03635-s001.zip]

Archive with 1 entries (1 files):
- ijerph-2161943-supplementary.pdf
